# Supplementary material for: Rapid Fluorescent Probe Detection of Magnesium Impurities in High-Purity Lithium Carbonate Brine Systems
Source: Molecules. 2025 Feb 7;30(4):776. doi: 10.3390/molecules30040776 (PMC11858617; doi:10.3390/molecules30040776)
Supplement: Supplementary file 1 [file molecules-30-00776-s001.zip]

Archive with 1 entries (1 files):
- molecules-3387843-supplementary.pdf
